# Supplementary material for: Knowledge and Support for Antimicrobial Stewardship Does Not Necessarily Translate into Good Practice: Survey in a Tertiary Hospital in Moldova, May–June 2024
Source: Antibiotics (Basel). 2025 Nov 21;14(12):1180. doi: 10.3390/antibiotics14121180 (PMC12730089; doi:10.3390/antibiotics14121180)
Supplement: Supplementary file 1 [file antibiotics-14-01180-s001.zip]

Archive with 4 entries (2 files):
- antibiotics-3918724-supplementary/
- antibiotics-3918724-supplementary/Additional Files/
- antibiotics-3918724-supplementary/Additional Files/Additional_file_1_Table_S1.pdf
- antibiotics-3918724-supplementary/Additional Files/Additional_file_2_Figure_S1.pdf
